# Supplementary material for: Large-Scale microRNA Expression Profiling Identifies Putative Retinal miRNA-mRNA Signaling Pathways Underlying Form-Deprivation Myopia in Mice
Source: PLoS One. 2016 Sep 13;11(9):e0162541. doi: 10.1371/journal.pone.0162541 (PMC5021328; doi:10.1371/journal.pone.0162541)
Supplement: S1 Table — (XLSX) [file pone.0162541.s011.xlsx]

## Sheet: retina vs sclera_plus_retinadif
Table S1	MiRNAs differentially expressed in myopic retina versus control retina and their expression between retina and sclera
miRBase ID	miRNA name	Fold change (myopic retina vs. control retina)	P-value (myopic retina vs. control retina)	Fold change (retina vs. sclera)	P-value (retina vs. sclera)
MIMAT0009413	mmu-miR-1947-5p	31.4794	0.000147425	4.60258	0.0482776
MIMAT0004619	mmu-miR-200a-5p	18.7708	9.46129e-05	3.42852	0.0503572
MIMAT0004533	mmu-miR-141-5p	13.8849	4.74524e-06	2.20186	0.0697009
MIMAT0004871	mmu-miR-465b-5p	12.7821	0.000593096	10.2695	0.00131344
MIMAT0004664	mmu-miR-214-5p	12.6051	0.00826975	-2.1791	0.373951
MIMAT0009400	mmu-miR-1936	12.2615	9.56041e-06	2.17991	0.0749023
MIMAT0004881	mmu-miR-466f-5p	11.5362	0.00385412	5.84946	0.0277568
MIMAT0009421	mmu-miR-669o-5p	10.8838	0.0021847	14.5848	0.000823905
MIMAT0004858	mmu-miR-18b-5p	10.1123	0.00178547	13.1528	0.000706769
MIMAT0009411	mmu-miR-1306-3p	9.26749	0.00367242	2.97905	0.11924
MIMAT0000368	mmu-miR-291a-3p	9.22512	0.000322139	6.63264	0.00139091
MIMAT0003483	mmu-miR-696	8.99764	0.00128044	9.63244	0.000983814
MIMAT0004628	mmu-miR-21-3p	8.90437	8.01479e-05	4.44171	0.00281911
MIMAT0004824	mmu-miR-673-3p	8.44204	1.65145e-05	1.64665	0.190803
MIMAT0001537	mmu-miR-429-3p	7.84754	0.0020493	-154.198	6.11841e-08
MIMAT0011212	mmu-miR-2136	6.27719	0.000502011	1	1
MIMAT0004841	mmu-miR-871-5p	5.83416	0.000550683	1	1
MIMAT0004526	mmu-miR-101a-5p	5.10849	0.000188168	19.5164	9.90573e-08
MIMAT0007873	mmu-miR-1896	4.87739	0.00166389	2.31344	0.0663205
MIMAT0004885	mmu-miR-467c-5p	4.59641	0.00016773	47.606	5.21873e-10
MIMAT0004884	mmu-miR-466h-5p	4.30342	0.00129178	82.4888	9.84268e-10
MIMAT0003476	mmu-miR-669b-5p	4.25537	0.00102059	62.8652	1.54664e-09
MIMAT0005853	mmu-miR-669e-5p	4.20349	0.00240509	60.3526	7.98753e-09
MIMAT0004856	mmu-miR-105	4.20293	0.000183484	3.45933	0.000748564
MIMAT0003494	mmu-miR-704	3.96536	0.000299711	1.86602	0.0583505
MIMAT0000372	mmu-miR-294-3p	3.91644	0.00378909	48.1421	2.19201e-08
MIMAT0004626	mmu-miR-18a-3p	3.8982	0.00060138	1	1
MIMAT0003169	mmu-miR-539-5p	3.47319	0.000347026	11.8103	7.01905e-08
MIMAT0009427	mmu-miR-669n	3.30586	0.00722463	3.09728	0.0103307
MIMAT0004647	mmu-miR-338-5p	3.23485	0.000408999	1.84264	0.0371184
MIMAT0003460	mmu-miR-449c-5p	2.62442	0.000141348	1.47066	0.0706514
MIMAT0000239	mmu-miR-206-3p	2.5433	0.000413683	-5.81895	1.88681e-07
MIMAT0007868	mmu-miR-1903	2.43833	0.000594654	1	1
MIMAT0000380	mmu-miR-302a-3p	2.38913	0.000526929	1	1
MIMAT0014816	mmu-miR-3099-3p	2.37466	0.00747202	436.473	3.58169e-14
MIMAT0003507	mmu-miR-500-3p	2.15982	0.00413528	1.99778	0.00856058
MIMAT0000246	mmu-miR-122-5p	2.00926	0.000808956	1	1
MIMAT0000247	mmu-miR-143-3p	-2.00406	0.00142981	-9.4079	4.25481e-10
MIMAT0003738	mmu-miR-496-3p	-2.05658	8.00727e-10	22.7541	7.51434e-21
MIMAT0001418	mmu-miR-431-5p	-2.07395	0.000775832	-2.36824	0.000153211
MIMAT0000137	mmu-miR-126-5p	-2.31061	0.0036733	-4.72673	7.6902e-06
MIMAT0004572	mmu-miR-290-3p	-2.39737	0.00642565	-3.12796	0.000803606
MIMAT0003731	mmu-miR-671-5p	-2.60953	0.00230175	-3.16692	0.000467701
MIMAT0003729	mmu-miR-216b-5p	-2.62081	1.50689e-05	7.07173	5.81462e-10
MIMAT0000665	mmu-miR-223-3p	-2.71583	0.000484236	-31.9314	1.75562e-11
MIMAT0003782	mmu-miR-676-3p	-2.74789	0.000935167	-12.3185	1.18611e-08
MIMAT0004640	mmu-miR-325-3p	-2.77216	0.000559307	7.16946	2.12398e-07
MIMAT0003742	mmu-miR-455-3p	-3.13824	0.00173619	-23.3434	7.4258e-09
MIMAT0000229	mmu-miR-199a-5p	-3.19121	0.0066548	-255.479	1.92005e-11
MIMAT0000158	mmu-miR-146a-5p	-3.22823	2.69672e-05	-22.0339	1.75915e-11
MIMAT0000155	mmu-miR-142-3p	-3.25901	0.00212589	-11.8077	6.2122e-07
MIMAT0004528	mmu-miR-125a-3p	-3.3696	0.00120739	-3.53499	0.000861745
MIMAT0000157	mmu-miR-145-5p	-10.4968	8.87125e-09	-25.3601	5.4247e-11
