# Supplementary material for: Large-Scale microRNA Expression Profiling Identifies Putative Retinal miRNA-mRNA Signaling Pathways Underlying Form-Deprivation Myopia in Mice
Source: PLoS One. 2016 Sep 13;11(9):e0162541. doi: 10.1371/journal.pone.0162541 (PMC5021328; doi:10.1371/journal.pone.0162541)
Supplement: S2 Table — (XLSX) [file pone.0162541.s012.xlsx]

## Sheet: Myopia mRNAs Retina
Table S2	Messenger RNAs differentially expressed in myopic retina
Gene symbol	Gene name	Fold change	Reference
Pvalb	Parvalbumin (Pvalb)	12.284	Rada 2009
Rhog	Ras homolog gene family, member G (Rhog)	11.82	Schippert2008
Slc35f2	Solute carrier family 35, member F2 (Slc35f2)	8	Ashby2010
Neb	Nebulin (Neb)	7.74	Ashby2010
Nt5c2	5'-nucleotidase, cytosolic II (Nt5c2)	6.3	Ashby2010
Tf	Transferrin (Tf)	6.067	Rada 2009
Erc1	ELKS/RAB6-interacting/CAST family member 1 (Erc1)	4.81	Ashby2010
Slc35b3	Solute carrier family 35, member B3 (Slc35b3)	4.8	Schippert2008
Dpf3	D4, zinc and double PHD fingers, family 3 (Dpf3)	4.6	Ashby2010
Shq1	SHQ1 homolog (S. cerevisiae) (Shq1)	4.03	Schippert2008
Osbp2	Oxysterol binding protein 2 (Osbp2)	4	Schippert2008
Gfra1	Glial cell line derived neurotrophic factor family receptor alpha 1 (Gfra1)	3.77	Ashby2010
Odf2l	Outer dense fiber of sperm tails 2-like (Odf2l)	3.56	Ashby2010
Tfb1m	Transcription factor B1, mitochondrial (Tfb1m)	3.13	Ashby2010
Ghrhr	Growth hormone releasing hormone receptor (Ghrhr)	3.08	Schippert2008
Sptbn1	Spectrin beta, non-erythrocytic 1 (Sptbn1)	2.9	Schippert2008
Angpt2	Angiopoietin 2 (Angpt2)	2.7	Ashby2010
Atp6v0d2	ATPase, H+ transporting, lysosomal V0 subunit D2 (Atp6v0d2)	2.7	Ashby2010
Stat1	Signal transducer and activator of transcription 1 (Stat1)	2.7	Ashby2010
Gng13	Guanine nucleotide binding protein (G protein), gamma 13 (Gng13)	2.6	Ashby2010
Hsp25	Heat shock protein 25 (Hsp25)	2.6	Schippert2008; Ashby2010
Id2	Inhibitor of DNA binding 2 (Id2)	2.54	Schippert2008
Cst3	Cystatin C (Cst3)	2.49	Rada 2009
Fam171a1	Family with sequence similarity 171, member A1 (Fam171a1)	2.4	Ashby2010
Nipbl	Nipped-B homolog (Drosophila) (Nipbl)	2.38	Schippert2008
Prkrir	Protein-kinase, interferon-inducible double stranded RNA dependent inhibitor, repressor of (P58 repressor) (Prkrir)	2.34	McGlinn 2007; Ashby2010
Stt3a	STT3, subunit of the oligosaccharyltransferase complex, homolog A (S. cerevisiae) (Stt3a)	2.33	Schippert2008
Nsrp1	Nuclear speckle splicing regulatory protein 1 (Nsrp1)	2.29	McGlinn 2007; Schippert2008
Rab10	RAB10, member RAS oncogene family (Rab10)	2.28	Tkatchenko 2006
Gtf2h5	General transcription factor IIH, polypeptide 5 (Gtf2h5)	2.23	Ashby2010
Rab22a	RAB22A, member RAS oncogene family (Rab22a)	2.23	Ashby2010
Rbp4	Retinol binding protein 4, plasma (Rbp4)	2.23	Ashby2010
Hebp2	Heme binding protein 2 (Hebp2)	2.2	McGlinn 2007; Ashby2010
Prrc2c	Proline-rich coiled-coil 2C (Prrc2c)	2.16	McGlinn 2007; Schippert2008; Ashby2010
Herc2	Hect (homologous to the E6-AP (UBE3A) carboxyl terminus) domain and RCC1 (CHC1)-like domain (RLD) 2 (Herc2)	2.15	Schippert2008
LOC424014	Putative methyltransferase (LOC424014)	2.14	Ashby2010
Kbtbd8	Kelch repeat and BTB (POZ) domain containing 8 (Kbtbd8)	2.1	Ashby2010
Plekhd1	Pleckstrin homology domain containing, family D (with coiled-coil domains) member 1 (Plekhd1)	2.1	Ashby2010
Enpp3	Ectonucleotide pyrophosphatase/phosphodiesterase 3 (Enpp3)	2.07	Ashby2010
Lgals8	Lectin, galactose binding, soluble 8 (Lgals8)	2.02	Tkatchenko 2006
Adat2	Adenosine deaminase, tRNA-specific 2 (Adat2)	2	Schippert2008
Ndnl2	Necdin-like 2 (Ndnl2)	2	Ashby2010
Notch2	Notch 2 (Notch2)	2	Ashby2010
Sbspon	Somatomedin B and thrombospondin, type 1 domain containing (Sbspon)	2	McGlinn 2007; Ashby2010
Vip	Vasoactive intestinal polypeptide (Vip)	1.99	Tkatchenko 2006; McGlinn 2007
Hgfac	Hepatocyte growth factor activator (Hgfac)	1.98	Schippert2008
Ankrd28	Ankyrin repeat domain 28 (Ankrd28)	1.94	Tkatchenko 2006
Uba5	Ubiquitin-like modifier activating enzyme 5 (Uba5)	1.93	Schippert2008
Hes5	Hairy and enhancer of split 5 (Drosophila) (Hes5)	1.92	Ashby2010
Tpm3	Tropomyosin 3, gamma (Tpm3)	1.91	Schippert2008; Rada 2009
Anapc5	Anaphase-promoting complex subunit 5 (Anapc5)	1.9	Ashby2010
Commd5	COMM domain containing 5 (Commd5)	1.9	Ashby2010
Epb41l2	Erythrocyte membrane protein band 4.1-like 2 (Epb41l2)	1.9	Tkatchenko 2006
Gcg	Glucagon (Gcg)	1.9	Schippert2008
Klf11	Kruppel-like factor 11 (Klf11)	1.9	Ashby2010
Otx2	Orthodenticle homolog 2 (Drosophila) (Otx2)	1.9	Ashby2010
Ubb	Ubiquitin B (Ubb)	1.9	Ashby2010
Vsx1	Visual system homeobox 1 homolog (zebrafish) (Vsx1)	1.9	Ashby2010
Syne2	Spectrin repeat containing, nuclear envelope 2 (Syne2)	1.86	Schippert2008
Trhde	Thyrotropin-releasing hormone degrading enzyme (Trhde)	1.84	Ashby2010
Elf1	E74-like factor 1 (Elf1)	1.83	Schippert2008
Osbpl1a	Oxysterol binding protein-like 1A (Osbpl1a)	1.83	Tkatchenko 2006
Qser1	Glutamine and serine rich 1 (Qser1)	1.83	Schippert2008
Psmb5	Proteasome (prosome, macropain) subunit, beta type 5 (Psmb5)	1.82	Tkatchenko 2006
Iqce	IQ motif containing E (Iqce)	1.81	Ashby2010
Akr1b3	Aldo-keto reductase family 1, member B3 (aldose reductase) (Akr1b3)	1.8	Ashby2010
Gnb3	Guanine nucleotide binding protein (G protein), beta 3 (Gnb3)	1.8	Ashby2010
Ndrg1	N-myc downstream regulated gene 1 (Ndrg1)	1.8	Ashby2010
Prkce	Protein kinase C, epsilon (Prkce)	1.8	Ashby2010
Rnf165	Ring finger protein 165 (Rnf165)	1.8	Schippert2008; Ashby2010
Sall3	Sal-like 3 (Drosophila) (Sall3)	1.8	Ashby2010
Samd12	Sterile alpha motif domain containing 12 (Samd12)	1.8	Ashby2010
Celf2	CUGBP, Elav-like family member 2 (Celf2)	1.79	Tkatchenko 2006
Fyco1	FYVE and coiled-coil domain containing 1 (Fyco1)	1.76	Schippert2008
Prr14l	Proline rich 14-like (Prr14l)	1.75	Schippert2008
Ccdc57	Coiled-coil domain containing 57 (Ccdc57)	1.74	Schippert2008
Lyplal1	Lysophospholipase-like 1 (Lyplal1)	1.74	McGlinn 2007; Schippert2008
Rasgrp3	RAS, guanyl releasing protein 3 (Rasgrp3)	1.74	Schippert2008
Erlec1	Endoplasmic reticulum lectin 1 (Erlec1)	1.73	Tkatchenko 2006
Syne1	Spectrin repeat containing, nuclear envelope 1 (Syne1)	1.73	Schippert2008
Prex2	Phosphatidylinositol-3,4,5-trisphosphate-dependent Rac exchange factor 2 (Prex2)	1.72	Schippert2008
Actr3	ARP3 actin-related protein 3 (Actr3)	1.7	Ashby2010
Ahi1	Abelson helper integration site 1 (Ahi1)	1.7	Ashby2010
Bsg	Basigin (Bsg)	1.7	Ashby2010
Rab40b	Rab40b, member RAS oncogene family (Rab40b)	1.7	Ashby2010
Rps24	Ribosomal protein S24 (Rps24)	1.7	Ashby2010
Sepp1	Selenoprotein P, plasma, 1 (Sepp1)	1.7	Ashby2010
Sfswap	Splicing factor, suppressor of white-apricot homolog (Drosophila) (Sfswap)	1.7	Schippert2008
Styk1	Serine/threonine/tyrosine kinase 1 (Styk1)	1.7	Ashby2010
Mtmr10	Myotubularin related protein 10 (Mtmr10)	1.69	Schippert2008
Prkar2b	Protein kinase, cAMP dependent regulatory, type II beta (Prkar2b)	1.69	Schippert2008
Stom	Stomatin (Stom)	1.69	Schippert2008
Mylk	Myosin, light polypeptide kinase (Mylk)	1.68	Schippert2008
Jph2	Junctophilin 2 (Jph2)	1.67	Ashby2010
Prrx2	Paired related homeobox 2 (Prrx2)	1.67	Ashby2010
Tmem200a	Transmembrane protein 200A (Tmem200a)	1.67	Schippert2008
Kat6b	K(lysine) acetyltransferase 6B (Kat6b)	1.66	Schippert2008
Ndufb4	NADH dehydrogenase (ubiquinone) 1 beta subcomplex 4 (Ndufb4)	1.65	Ashby2010
Rab18	RAB18, member RAS oncogene family (Rab18)	1.65	Tkatchenko 2006
Ubr3	Ubiquitin protein ligase E3 component n-recognin 3 (Ubr3)	1.65	Schippert2008
Mib1	Mindbomb homolog 1 (Drosophila) (Mib1)	1.64	Schippert2008
Aplp2	Amyloid beta (A4) precursor-like protein 2 (Aplp2)	1.63	Tkatchenko 2006
Atpaf1	ATP synthase mitochondrial F1 complex assembly factor 1 (Atpaf1)	1.63	McGlinn 2007; Schippert2008
Nlgn1	Neuroligin 1 (Nlgn1)	1.63	Schippert2008
Dcx	Doublecortin (Dcx)	1.62	McGlinn 2007; Schippert2008
Grin2a	Glutamate receptor, ionotropic, NMDA2A (epsilon 1) (Grin2a)	1.62	Schippert2008
Spon1	Spondin 1, (f-spondin) extracellular matrix protein (Spon1)	1.62	Tkatchenko 2006
Unc80	Unc-80 homolog (C. elegans) (Unc80)	1.62	Schippert2008
Wdr77	WD repeat domain 77 (Wdr77)	1.62	Tkatchenko 2006
Atxn7l1	Ataxin 7-like 1 (Atxn7l1)	1.61	Schippert2008
Rpl22l1	Ribosomal protein L22 like 1 (Rpl22l1)	1.61	Ashby2010
Trpm7	Transient receptor potential cation channel, subfamily M, member 7 (Trpm7)	1.61	Schippert2008
AY680490	Macaca mulatta cDNA ds1_i02_t7_159, uncharacterized long non-coding RNA	1.61	Tkatchenko 2006
Dok6	Docking protein 6 (Dok6)	1.6	Ashby2010
Fam69c	Family with sequence similarity 69, member C (Fam69c)	1.6	Schippert2008
Fgf7	Fibroblast growth factor 7 (Fgf7)	1.6	Schippert2008
Grid2ip	Glutamate receptor, ionotropic, delta 2 (Grid2) interacting protein 1 (Grid2ip)	1.6	Ashby2010
Gsta4	Glutathione S-transferase, alpha 4 (Gsta4)	1.6	McGlinn 2007; Ashby2010
Hecw1	HECT, C2 and WW domain containing E3 ubiquitin protein ligase 1 (Hecw1)	1.6	Ashby2010
Marcks	Myristoylated alanine rich protein kinase C substrate (Marcks)	1.6	Ashby2010
Mnf1	Mitochondrial nucleoid factor 1 (Mnf1)	1.6	Ashby2010
Ntf3	Neurotrophin 3 (Ntf3)	1.6	Ashby2010
Polr3f	Polymerase (RNA) III (DNA directed) polypeptide F (Polr3f)	1.6	Ashby2010
Rpl23a	Ribosomal protein L23A (Rpl23a)	1.6	Ashby2010
Rpl38	Ribosomal protein L38 (Rpl38)	1.6	Ashby2010
Rps15	Ribosomal protein S15 (Rps15)	1.6	Ashby2010
Sar1b	SAR1 gene homolog B (S. cerevisiae) (Sar1b)	1.6	Ashby2010
Sult1b1	Sulfotransferase family 1B, member 1 (Sult1b1)	1.6	Ashby2010
Thumpd1	THUMP domain containing 1 (Thumpd1)	1.6	Ashby2010
Zfand1	Zinc finger, AN1-type domain 1 (Zfand1)	1.6	Ashby2010
Morn5	MORN repeat containing 5 (Morn5)	1.59	Schippert2008
Arfip1	ADP-ribosylation factor interacting protein 1 (Arfip1)	1.58	Ashby2010
Cntrl	Centriolin (Cntrl)	1.58	Schippert2008
Irak4	Interleukin-1 receptor-associated kinase 4 (Irak4)	1.58	Schippert2008
Phactr2	Phosphatase and actin regulator 2 (Phactr2)	1.58	Ashby2010
Rnf187	Ring finger protein 187 (Rnf187)	1.58	Tkatchenko 2006
Ate1	Arginyltransferase 1 (Ate1)	1.56	Schippert2008
Clu	Clusterin (Clu)	1.56	Tkatchenko 2006
Map1b	Microtubule-associated protein 1B (Map1b)	1.56	Schippert2008
Phlda2	Pleckstrin homology-like domain, family A, member 2 (Phlda2)	1.552	McGlinn 2007
Atp5g1	ATP synthase, H+ transporting, mitochondrial F0 complex, subunit c1 (subunit 9) (Atp5g1)	1.55	Tkatchenko 2006
Sdhc	Succinate dehydrogenase complex, subunit C, integral membrane protein (Sdhc)	1.55	Tkatchenko 2006
Stag1	Stromal antigen 1 (Stag1)	1.55	Schippert2008
Zak	Sterile alpha motif and leucine zipper containing kinase AZK (Zak)	1.55	Schippert2008
Myo1e	Myosin IE (Myo1e)	1.54	Schippert2008
Ralgapa1	Ral GTPase activating protein, alpha subunit 1 (Ralgapa1)	1.54	Schippert2008
Tmtc3	Transmembrane and tetratricopeptide repeat containing 3 (Tmtc3)	1.54	Schippert2008
Zfp275	Zinc finger protein 275 (Zfp275)	1.54	Tkatchenko 2006
Add3	Adducin 3 (gamma) (Add3)	1.53	Tkatchenko 2006
Ednrb	Endothelin receptor type B (Ednrb)	1.523	McGlinn 2007
Tmem30c	Transmembrane protein 30C (Tmem30c)	1.52	Schippert2008
Khdrbs3	KH domain containing, RNA binding, signal transduction associated 3 (Khdrbs3)	1.51	Ashby2010
KIAA0430	KIAA0430 (KIAA0430)	1.51	Schippert2008
Nfat5	Nuclear factor of activated T cells 5 (Nfat5)	1.51	Tkatchenko 2006; Ashby2010
Ntrk2	Neurotrophic tyrosine kinase, receptor, type 2 (Ntrk2)	1.51	Tkatchenko 2006
Tdrp	Testis development related protein (Tdrp)	1.51	Schippert2008
Arhgef12	Rho guanine nucleotide exchange factor (GEF) 12 (Arhgef12)	1.5	Tkatchenko 2006; Schippert2008
Arpc4	Actin related protein 2/3 complex, subunit 4 (Arpc4)	1.5	Ashby2010
Atp5d	ATP synthase, H+ transporting, mitochondrial F1 complex, delta subunit (Atp5d)	1.5	Ashby2010
Chmp1b	Charged multivesicular body protein 1B (Chmp1b)	1.5	Ashby2010
Gltscr1l	GLTSCR1-like (Gltscr1l)	1.5	Schippert2008
Grb2	Growth factor receptor bound protein 2 (Grb2)	1.5	Schippert2008
Hells	Helicase, lymphoid specific (Hells)	1.5	Ashby2010
Mlc1	Megalencephalic leukoencephalopathy with subcortical cysts 1 homolog (human) (Mlc1)	1.5	Ashby2010
Rpl27a	Ribosomal protein L27A (Rpl27a)	1.5	Ashby2010
Rpl37a	Ribosomal protein L37a (Rpl37a)	1.5	Ashby2010
Rpl7	Ribosomal protein L7 (Rpl7)	1.5	Ashby2010
Ttc38	Tetratricopeptide repeat domain 38 (Ttc38)	1.5	Ashby2010
Ube2d3	Ubiquitin-conjugating enzyme E2D 3 (Ube2d3)	1.5	Ashby2010
Atp6v1f	ATPase, H+ transporting, lysosomal V1 subunit F (Atp6v1f)	1.49	Tkatchenko 2006
Cntnap2	Contactin associated protein-like 2 (Cntnap2)	1.49	Tkatchenko 2006
Mlh1	MutL homolog 1, colon cancer, nonpolyposis type 2 (E. coli) (Mlh1)	1.471	McGlinn 2007
Bnip3l	BCL2/adenovirus E1B interacting protein 3-like (Bnip3l)	1.47	Tkatchenko 2006
Fam134c	Family with sequence similarity 134, member C (Fam134c)	1.47	Tkatchenko 2006
Lyrm5	LYR motif containing 5 (Lyrm5)	1.46	Tkatchenko 2006
Osbpl2	Oxysterol binding protein-like 2 (Osbpl2)	1.46	Tkatchenko 2006
Snap25	Synaptosomal-associated protein 25 (Snap25)	1.46	Tkatchenko 2006
Il17rd	Interleukin 17 receptor D (Il17rd)	1.458	McGlinn 2007
Efnb2	Ephrin B2 (Efnb2)	1.457	McGlinn 2007
Il18	Interleukin 18 (Il18)	1.45	McGlinn 2007
Fam210b	Family with sequence similarity 210, member B (Fam210b)	1.445	McGlinn 2007
Khdrbs2	KH domain containing, RNA binding, signal transduction associated 2 (Khdrbs2)	1.445	McGlinn 2007
Ccnb1	Cyclin B1 (Ccnb1)	1.44	Tkatchenko 2006
Nts	Neurotensin (Nts)	1.44	McGlinn 2007
Jak1	Janus kinase 1 (Jak1)	1.43	Tkatchenko 2006
Rax2	Retina and anterior neural fold homeobox 2 (Rax2)	1.43	Tkatchenko 2006
Creg1	Cellular repressor of E1A-stimulated genes 1 (Creg1)	1.42	Tkatchenko 2006
Fam18b	Family with sequence similarity 18, member B (Fam18b)	1.41	Tkatchenko 2006
Myom3	Myomesin family, member 3 (Myom3)	1.41	McGlinn 2007
Ccnb2	Cyclin B2 (Ccnb2)	1.4	Tkatchenko 2006; McGlinn 2007
Kcnb1	Potassium voltage gated channel, Shab-related subfamily, member 1 (Kcnb1)	1.4	Tkatchenko 2006
St3gal6	ST3 beta-galactoside alpha-2,3-sialyltransferase 6 (St3gal6)	1.394	McGlinn 2007
Prcp	Prolylcarboxypeptidase (angiotensinase C) (Prcp)	1.391	McGlinn 2007
Anp32a	Acidic (leucine-rich) nuclear phosphoprotein 32 family, member A (Anp32a)	1.39	Tkatchenko 2006
Sys1	SYS1 Golgi-localized integral membrane protein homolog (S. cerevisiae) (Sys1)	1.39	Tkatchenko 2006
Vstm4	V-set and transmembrane domain containing 4 (Vstm4)	1.389	McGlinn 2007
SWAP70	SWAP switching B-cell complex 70kDa subunit (SWAP70)	1.386	McGlinn 2007
Ccni	Cyclin I (Ccni)	1.38	Tkatchenko 2006
Cox4i1	Cytochrome c oxidase subunit IV isoform 1 (Cox4i1)	1.37	Tkatchenko 2006
Tmem221	Transmembrane protein 221 (Tmem221)	1.368	McGlinn 2007
Cpxm2	Carboxypeptidase X 2 (M14 family) (Cpxm2)	1.367	McGlinn 2007
Rdh14	Retinol dehydrogenase 14 (all-trans and 9-cis) (Rdh14)	1.367	McGlinn 2007
Nup210	Nucleoporin 210 (Nup210)	1.366	McGlinn 2007
Hmgcll1	3-hydroxymethyl-3-methylglutaryl-Coenzyme A lyase-like 1 (Hmgcll1)	1.361	McGlinn 2007
Xrcc5	X-ray repair complementing defective repair in Chinese hamster cells 5 (Xrcc5)	1.361	McGlinn 2007
Tmem244	Transmembrane protein 244 (Tmem244)	1.36	Tkatchenko 2006
Nsdhl	NAD(P) dependent steroid dehydrogenase-like (Nsdhl)	1.359	McGlinn 2007
Mphosph10	M-phase phosphoprotein 10 (U3 small nucleolar ribonucleoprotein) (Mphosph10)	1.353	McGlinn 2007
Rbbp8	Retinoblastoma binding protein 8 (Rbbp8)	1.35	Tkatchenko 2006
Cntn5	Contactin 5 (Cntn5)	1.347	McGlinn 2007
Gas2	Growth arrest specific 2 (Gas2)	1.347	McGlinn 2007
Lrrc6	Leucine rich repeat containing 6 (testis) (Lrrc6)	1.347	McGlinn 2007
Ada	Adenosine deaminase (Ada)	1.343	McGlinn 2007
Fbxo8	F-box protein 8 (Fbxo8)	1.339	McGlinn 2007
Aldh1a1	Aldehyde dehydrogenase family 1, subfamily A1 (Aldh1a1)	1.338	McGlinn 2007
Leprotl1	Leptin receptor overlapping transcript-like 1 (Leprotl1)	1.338	McGlinn 2007
Tmem38b	Transmembrane protein 38B (Tmem38b)	1.338	McGlinn 2007
Rnf207	Ring finger protein 207 (Rnf207)	1.334	McGlinn 2007
Rbbp7	Retinoblastoma binding protein 7 (Rbbp7)	1.331	McGlinn 2007
Rmi1	RecQ mediated genome instability 1, homolog (S. cerevisiae) (Rmi1)	1.331	McGlinn 2007
Btd	Biotinidase (Btd)	1.33	Tkatchenko 2006
Tmem26	transmembrane protein 26 (Tmem26)	1.33	McGlinn 2007
Rsph9	Radial spoke head 9 homolog (Chlamydomonas) (Rsph9)	1.327	McGlinn 2007
Gxylt1	Glucoside xylosyltransferase 1 (Gxylt1)	1.326	McGlinn 2007
Gng10	Guanine nucleotide binding protein (G protein), gamma 10 (Gng10)	1.325	McGlinn 2007
Lbh	Limb-bud and heart (Lbh)	1.322	Tkatchenko 2006; McGlinn 2007
AY680531	Macaca mulatta cDNA ds2_h14_t7_300, identical to Human chromosome 14 DNA sequence BAC R-907D1	1.32	Tkatchenko 2006
Hdgf	Hepatoma-derived growth factor (Hdgf)	1.32	Tkatchenko 2006
Insig1	Insulin induced gene 1 (Insig1)	1.319	McGlinn 2007
Sparcl1	SPARC-like 1 (Sparcl1)	1.318	McGlinn 2007
Wdr5	WD repeat domain 5 (Wdr5)	1.318	McGlinn 2007
Gpx8	Glutathione peroxidase 8 (putative) (Gpx8)	1.317	McGlinn 2007
Myo19	Myosin XIX (Myo19)	1.313	McGlinn 2007
Akap12	A kinase (PRKA) anchor protein (gravin) 12 (Akap12)	1.31	Tkatchenko 2006
Ddit4	DNA-damage-inducible transcript 4 (Ddit4)	1.31	Tkatchenko 2006
Fam132a	Family with sequence similarity 132, member A (Fam132a)	1.31	McGlinn 2007
Hnrnpa3	Heterogeneous nuclear ribonucleoprotein A3 (Hnrnpa3)	1.31	Tkatchenko 2006
Mxra7	Matrix-remodelling associated 7 (Mxra7)	1.309	McGlinn 2007
Naif1	Nuclear apoptosis inducing factor 1 (Naif1)	1.309	McGlinn 2007
Snx7	Sorting nexin 7 (Snx7)	1.309	McGlinn 2007
Pdk4	Pyruvate dehydrogenase kinase, isoenzyme 4 (Pdk4)	1.305	McGlinn 2007
Dhfr	Dihydrofolate reductase (Dhfr)	1.304	McGlinn 2007
Gsta1	Glutathione S-transferase, alpha 1 (Ya) (Gsta1)	1.304	McGlinn 2007
Pex10	Peroxisomal biogenesis factor 10 (Pex10)	1.303	McGlinn 2007
Efcab14	EF-hand calcium binding domain 14 (Efcab14)	1.302	McGlinn 2007
Rab31	RAB31, member RAS oncogene family (Rab31)	1.302	McGlinn 2007
Fgd3	FYVE, RhoGEF and PH domain containing 3 (Fgd3)	1.299	McGlinn 2007
Htr7	5-hydroxytryptamine (serotonin) receptor 7 (Htr7)	1.299	McGlinn 2007
Gclm	Glutamate-cysteine ligase, modifier subunit (Gclm)	1.298	McGlinn 2007
Ppat	Phosphoribosyl pyrophosphate amidotransferase (Ppat)	1.298	McGlinn 2007
March11	Membrane-associated ring finger (C3HC4) 11 (March11)	1.295	McGlinn 2007
Ccnj	Cyclin J (Ccnj)	1.295	McGlinn 2007
CD55	CD55 molecule, decay accelerating factor for complement (Cromer blood group) (CD55)	1.295	McGlinn 2007
Mcfd2	Multiple coagulation factor deficiency 2 (Mcfd2)	1.291	McGlinn 2007
Lrrc70	Leucine rich repeat containing 70 (Lrrc70)	1.29	McGlinn 2007
Rpl35a	Ribosomal protein L35A (Rpl35a)	1.29	McGlinn 2007
Znf267	Zinc finger protein 267 (Znf267)	1.29	Tkatchenko 2006
Dclk1	Doublecortin-like kinase 1 (Dclk1)	1.289	McGlinn 2007
Nfya	Nuclear transcription factor-Y alpha (Nfya)	1.289	McGlinn 2007
Cyp2r1	Cytochrome P450, family 2, subfamily r, polypeptide 1 (Cyp2r1)	1.286	McGlinn 2007
Tox3	TOX high mobility group box family member 3 (Tox3)	1.286	McGlinn 2007
Camk1g	Calcium/calmodulin-dependent protein kinase I gamma (Camk1g)	1.285	McGlinn 2007
Syncrip	Synaptotagmin binding, cytoplasmic RNA interacting protein (Syncrip)	1.285	McGlinn 2007
Ptgr2	Prostaglandin reductase 2 (Ptgr2)	1.284	McGlinn 2007
Ing2	Inhibitor of growth family, member 2 (Ing2)	1.283	McGlinn 2007
Id4	Inhibitor of DNA binding 4 (Id4)	1.278	McGlinn 2007
Mlycd	Malonyl-CoA decarboxylase (Mlycd)	1.277	McGlinn 2007
Cwc22	CWC22 spliceosome-associated protein homolog (S. cerevisiae) (Cwc22)	1.276	McGlinn 2007
LOC417691	Gallus gallus sucrase-isomaltase, intestinal-like (LOC417691)	1.275	McGlinn 2007
Bag3	BCL2-associated athanogene 3 (Bag3)	1.274	McGlinn 2007
Fam35a	Family with sequence similarity 35, member A (Fam35a)	1.274	McGlinn 2007
Habp4	Hyaluronic acid binding protein 4 (Habp4)	1.274	McGlinn 2007
LOC101748744	Gallus gallus serine protease 23-like (LOC101748744)	1.274	McGlinn 2007
Col21a1	Collagen, type XXI, alpha 1 (Col21a1)	1.273	McGlinn 2007
Met	Met proto-oncogene (Met)	1.273	McGlinn 2007
Anapc13	Anaphase promoting complex subunit 13 (Anapc13)	1.272	McGlinn 2007
Cdkn1a	Cyclin-dependent kinase inhibitor 1A (P21) (Cdkn1a)	1.272	McGlinn 2007
Timm9	Translocase of inner mitochondrial membrane 9 (Timm9)	1.272	McGlinn 2007
Inhba	Inhibin beta-A (Inhba)	1.271	McGlinn 2007
Srp54	Signal recognition particle 54A (Srp54)	1.271	McGlinn 2007
Ptn	Pleiotrophin (Ptn)	1.267	McGlinn 2007
Ush1c	Usher syndrome 1C (Ush1c)	1.267	McGlinn 2007
Ctsc	Cathepsin C (Ctsc)	1.266	McGlinn 2007
Rbm22	RNA binding motif protein 22 (Rbm22)	1.266	McGlinn 2007
Sdad1	SDA1 domain containing 1 (Sdad1)	1.265	McGlinn 2007
Prex1	Phosphatidylinositol-3,4,5-trisphosphate-dependent Rac exchange factor 1 (Prex1)	1.263	McGlinn 2007
Gabarapl1	Gamma-aminobutyric acid (GABA) A receptor-associated protein-like 1 (Gabarapl1)	1.26	Tkatchenko 2006
Mrpl44	Mitochondrial ribosomal protein L44 (Mrpl44)	1.26	Tkatchenko 2006
Plod2	Procollagen lysine, 2-oxoglutarate 5-dioxygenase 2 (Plod2)	1.26	McGlinn 2007
Eif2d	Eukaryotic translation initiation factor 2D (Eif2d)	1.257	McGlinn 2007
Ift20	Intraflagellar transport 20 (Ift20)	1.257	McGlinn 2007
Ppm1m	Protein phosphatase 1M (Ppm1m)	1.257	McGlinn 2007
Rnaset2	Ribonuclease T2 (Rnaset2)	1.257	McGlinn 2007
Acap3	ArfGAP with coiled-coil, ankyrin repeat and PH domains 3 (Acap3)	1.256	McGlinn 2007; Schippert2008; Ashby2010
Rap1b	RAS related protein 1b (Rap1b)	1.256	McGlinn 2007
Ppp2r3a	Protein phosphatase 2, regulatory subunit B'', alpha (Ppp2r3a)	1.255	McGlinn 2007
Zcchc24	Zinc finger, CCHC domain containing 24 (Zcchc24)	1.254	McGlinn 2007
Pdia3	Protein disulfide isomerase associated 3 (Pdia3)	1.253	McGlinn 2007
Ppic	Peptidylprolyl isomerase C (Ppic)	1.252	McGlinn 2007
Ccdc136	Coiled-coil domain containing 136 (Ccdc136)	1.25	Tkatchenko 2006
Ccne1	Cyclin E1 (Ccne1)	1.25	McGlinn 2007
Ccdc176	Coiled-coil domain containing 176 (Ccdc176)	1.249	McGlinn 2007
Katnbl1	Katanin p80 subunit B-like 1 (Katnbl1)	1.248	McGlinn 2007
Aebp2	AE binding protein 2 (Aebp2)	1.247	McGlinn 2007
Lama1	Laminin, alpha 1 (Lama1)	1.247	McGlinn 2007
Sdccag8	Serologically defined colon cancer antigen 8 (Sdccag8)	1.247	McGlinn 2007
Tceb1	Transcription elongation factor B (SIII), polypeptide 1 (Tceb1)	1.247	McGlinn 2007
Itga2	Integrin alpha 2 (Itga2)	1.245	McGlinn 2007
Col9a3	Collagen, type IX, alpha 3 (Col9a3)	1.244	McGlinn 2007
Bbs12	Bardet-Biedl syndrome 12 (human) (Bbs12)	1.243	McGlinn 2007
Mycbp	C-myc binding protein (Mycbp)	1.243	McGlinn 2007
Apip	APAF1 interacting protein (Apip)	1.242	McGlinn 2007
BCL2	B-cell CLL/lymphoma 2 (BCL2)	1.242	McGlinn 2007
LOC419390	Hairy and enhancer of split 5-like (LOC419390)	1.242	McGlinn 2007
Utp11l	UTP11-like, U3 small nucleolar ribonucleoprotein, (yeast) (Utp11l)	1.242	McGlinn 2007
Cops2	COP9 (constitutive photomorphogenic) homolog, subunit 2 (Arabidopsis thaliana) (Cops2)	1.241	McGlinn 2007
Lpar1	Lysophosphatidic acid receptor 1 (Lpar1)	1.241	McGlinn 2007
Sept7	Septin 7 (Sept7)	1.24	Tkatchenko 2006
Dgke	Diacylglycerol kinase, epsilon (Dgke)	1.24	Tkatchenko 2006
Rb1	Retinoblastoma 1 (Rb1)	1.24	Tkatchenko 2006
Ca5b	Carbonic anhydrase VB, mitochondrial (Ca5b)	1.239	McGlinn 2007
LOC771818	translation initiation factor IF-2-like (LOC771818)	1.238	McGlinn 2007
Lyrm7	LYR motif containing 7 (Lyrm7)	1.238	McGlinn 2007
Rilpl2	Rab interacting lysosomal protein-like 2 (Rilpl2)	1.238	McGlinn 2007
Thg1l	TRNA-histidine guanylyltransferase 1-like (S. cerevisiae) (Thg1l)	1.238	McGlinn 2007
Llph	LLP homolog, long-term synaptic facilitation (Aplysia) (Llph)	1.237	McGlinn 2007
Ssfa2	Sperm specific antigen 2 (Ssfa2)	1.236	McGlinn 2007
Cfap69	Cilia and flagella associated protein 69 (CFAP69)	1.235	McGlinn 2007
Pdcd7	Programmed cell death 7 (Pdcd7)	1.235	McGlinn 2007
Wdr96	WD repeat domain 96 (Wdr96)	1.235	McGlinn 2007
Irak1bp1	Interleukin-1 receptor-associated kinase 1 binding protein 1 (Irak1bp1)	1.234	McGlinn 2007
N6amt1	N-6 adenine-specific DNA methyltransferase 1 (putative) (N6amt1)	1.234	McGlinn 2007
G0s2	G0/G1 switch gene 2 (G0s2)	1.233	McGlinn 2007
Hectd4	HECT domain containing E3 ubiquitin protein ligase 4 (Hectd4)	1.233	McGlinn 2007
Klhl32	Kelch-like 32 (Klhl32)	1.232	McGlinn 2007
Mapk1ip1l	Mitogen-activated protein kinase 1 interacting protein 1-like (Mapk1ip1l)	1.232	McGlinn 2007
Sephs1	Selenophosphate synthetase 1 (Sephs1)	1.232	McGlinn 2007
Asf1a	ASF1 anti-silencing function 1 homolog A (S. cerevisiae) (Asf1a)	1.231	McGlinn 2007
Atg7	Autophagy related 7 (Atg7)	1.231	McGlinn 2007
Coq10b	Coenzyme Q10 homolog B (S. cerevisiae) (Coq10b)	1.231	McGlinn 2007
Myo10	Myosin X (Myo10)	1.231	McGlinn 2007
Nudcd2	NudC domain containing 2 (Nudcd2)	1.231	McGlinn 2007
Sept4	Septin 4 (Sept4)	1.23	Tkatchenko 2006
Bhmt	Betaine-homocysteine methyltransferase (Bhmt)	1.23	McGlinn 2007
Sik1	Salt inducible kinase 1 (Sik1)	1.23	McGlinn 2007
Stradb	STE20-related kinase adaptor beta (Stradb)	1.23	Tkatchenko 2006
Rnf138	Ring finger protein 138 (Rnf138)	1.229	McGlinn 2007
Samm50	Sorting and assembly machinery component 50 homolog (S. cerevisiae) (Samm50)	1.229	McGlinn 2007
KIAA1524	KIAA1524 (KIAA1524)	1.228	McGlinn 2007
Stx8	Syntaxin 8 (Stx8)	1.228	McGlinn 2007
Chst10	Carbohydrate sulfotransferase 10 (Chst10)	1.227	McGlinn 2007
Fen1	Flap structure specific endonuclease 1 (Fen1)	1.227	McGlinn 2007
Frrs1l	Ferric-chelate reductase 1 like (Frrs1l)	1.225	McGlinn 2007
Phlda1	Pleckstrin homology-like domain, family A, member 1 (Phlda1)	1.225	McGlinn 2007
Rbpj	Recombination signal binding protein for immunoglobulin kappa J region (Rbpj)	1.225	McGlinn 2007
Lnpep	Leucyl/cystinyl aminopeptidase (Lnpep)	1.224	McGlinn 2007
Rbms3	RNA binding motif, single stranded interacting protein (Rbms3)	1.223	McGlinn 2007
Fam19a1	Family with sequence similarity 19, member A1 (Fam19a1)	1.222	McGlinn 2007
Garnl3	GTPase activating RANGAP domain-like 3 (Garnl3)	1.222	McGlinn 2007
Kif2c	Kinesin family member 2C (Kif2c)	1.222	McGlinn 2007
Nalcn	Sodium leak channel, non-selective (Nalcn)	1.221	McGlinn 2007
Pcdh11x	Protocadherin 11 X-linked (Pcdh11x)	1.221	McGlinn 2007
Cnot2	CCR4-NOT transcription complex, subunit 2 (Cnot2)	1.22	Tkatchenko 2006
Epm2a	Epilepsy, progressive myoclonic epilepsy, type 2 gene alpha (Epm2a)	1.22	McGlinn 2007
Glrx5	Glutaredoxin 5 homolog (S. cerevisiae) (Glrx5)	1.22	McGlinn 2007
Mcm4	Minichromosome maintenance deficient 4 homolog (S. cerevisiae) (Mcm4)	1.22	McGlinn 2007
Morf4l2	Mortality factor 4 like 2 (Morf4l2)	1.22	Tkatchenko 2006
Stk40	Serine/threonine kinase 40 (Stk40)	1.22	Tkatchenko 2006
Chd1w	Chromo-helicase DNA-binding protein (Chd1w)	1.219	McGlinn 2007
Cox18	Cytochrome c oxidase assembly protein 18 (Cox18)	1.219	McGlinn 2007
Tmtc2	Transmembrane and tetratricopeptide repeat containing 2 (Tmtc2)	1.218	McGlinn 2007
Cggbp1	CGG triplet repeat binding protein 1 (Cggbp1)	1.217	McGlinn 2007
Fam163b	Family with sequence similarity 163, member B (Fam163b)	1.217	McGlinn 2007
Hgs	HGF-regulated tyrosine kinase substrate (Hgs)	1.217	McGlinn 2007
Parp1	Poly (ADP-ribose) polymerase family, member 1 (Parp1)	1.217	McGlinn 2007
Prkrip1	Prkr interacting protein 1 (IL11 inducible) (Prkrip1)	1.217	McGlinn 2007
LOC429115	Methylcrotonoyl-Coenzyme A carboxylase 2-like (LOC429115)	1.216	McGlinn 2007
Prkag2	Protein kinase, AMP-activated, gamma 2 non-catalytic subunit (Prkag2)	1.216	McGlinn 2007
Rbm43	RNA binding motif protein 43 (Rbm43)	1.216	McGlinn 2007
Fut4	Fucosyltransferase 4 (Fut4)	1.215	McGlinn 2007
Hadha	Hydroxyacyl-Coenzyme A dehydrogenase/3-ketoacyl-Coenzyme A thiolase/enoyl-Coenzyme A hydratase (trifunctional protein), alpha subunit (Hadha)	1.215	McGlinn 2007
Asph	Aspartate-beta-hydroxylase (Asph)	1.214	McGlinn 2007
Coq2	Coenzyme Q2 homolog, prenyltransferase (yeast) (Coq2)	1.214	McGlinn 2007
Faf1	Fas-associated factor 1 (Faf1)	1.214	McGlinn 2007
Lmnb1	Lamin B1 (Lmnb1)	1.214	McGlinn 2007
Ephx4	Epoxide hydrolase 4 (Ephx4)	1.213	McGlinn 2007
Heatr2	HEAT repeat containing 2 (Heatr2)	1.213	McGlinn 2007
Ldb2	LIM domain binding 2 (Ldb2)	1.213	McGlinn 2007
Lfng	LFNG O-fucosylpeptide 3-beta-N-acetylglucosaminyltransferase (Lfng)	1.213	McGlinn 2007
Rgn	Regucalcin (Rgn)	1.213	McGlinn 2007
Nvl	Nuclear VCP-like (Nvl)	1.211	McGlinn 2007
Pdzrn3	PDZ domain containing RING finger 3 (Pdzrn3)	1.211	McGlinn 2007
Mypn	Myopalladin (Mypn)	1.21	McGlinn 2007
Nob1	NIN1/RPN12 binding protein 1 homolog (S. cerevisiae) (Nob1)	1.21	McGlinn 2007
Smkr1	Small lysine-rich protein 1 (Smkr1)	1.21	McGlinn 2007
Wasl	Wiskott-Aldrich syndrome-like (human) (Wasl)	1.21	McGlinn 2007
Dhcr7	7-dehydrocholesterol reductase (Dhcr7)	1.209	McGlinn 2007
Idi1	Isopentenyl-diphosphate delta isomerase (Idi1)	1.209	McGlinn 2007; Ashby2010
Nudt7	Nudix (nucleoside diphosphate linked moiety X)-type motif 7 (Nudt7)	1.209	McGlinn 2007
Serpinb6	Serpin peptidase inhibitor, clade B (ovalbumin), member 6 (Serpinb6)	1.209	McGlinn 2007
Ttc27	Tetratricopeptide repeat domain 27 (Ttc27)	1.209	McGlinn 2007
Ascc3	Activating signal cointegrator 1 complex subunit 3 (Ascc3)	1.208	McGlinn 2007
Sqle	Squalene epoxidase (Sqle)	1.208	McGlinn 2007
KIAA0391	Gallus gallus KIAA0391 (KIAA0391)	1.207	McGlinn 2007
Nhp2l1	NHP2 non-histone chromosome protein 2-like 1 (S. cerevisiae) (Nhp2l1)	1.207	McGlinn 2007
Rpn2	Ribophorin II (Rpn2)	1.207	McGlinn 2007
Tpmt	Thiopurine methyltransferase (Tpmt)	1.206	McGlinn 2007
Chchd1	Coiled-coil-helix-coiled-coil-helix domain containing 1 (Chchd1)	1.205	McGlinn 2007
Ebna1bp2	EBNA1 binding protein 2 (Ebna1bp2)	1.205	McGlinn 2007
Ift88	Intraflagellar transport 88 (Ift88)	1.205	McGlinn 2007
Nat10	N-acetyltransferase 10 (Nat10)	1.205	McGlinn 2007
Nt5dc1	5'-nucleotidase domain containing 1 (Nt5dc1)	1.205	McGlinn 2007
Supv3l1	Suppressor of var1, 3-like 1 (S. cerevisiae) (Supv3l1)	1.205	McGlinn 2007
Gusb	Glucuronidase, beta (Gusb)	1.204	McGlinn 2007
Plxdc2	Plexin domain containing 2 (Plxdc2)	1.204	McGlinn 2007
Csrnp3	Cysteine-serine-rich nuclear protein 3 (Csrnp3)	1.203	McGlinn 2007
Nrk	Nik related kinase (Nrk)	1.203	McGlinn 2007
Pop5	Processing of precursor 5, ribonuclease P/MRP family (S. cerevisiae) (Pop5)	1.203	McGlinn 2007
Swi5	SWI5 recombination repair homolog (yeast) (Swi5)	1.203	McGlinn 2007
KIAA0930	KIAA0930 (KIAA0930)	1.202	McGlinn 2007
Nudt14	Nudix (nucleoside diphosphate linked moiety X)-type motif 14 (Nudt14)	1.201	McGlinn 2007
Pts	6-pyruvoyl-tetrahydropterin synthase (Pts)	1.201	McGlinn 2007
Tdrd3	Tudor domain containing 3 (Tdrd3)	1.201	McGlinn 2007
Cnih	Cornichon homolog (Drosophila) (Cnih)	1.2	Tkatchenko 2006
Cnksr3	Cnksr family member 3 (Cnksr3)	1.2	McGlinn 2007
Timm21	Tranlocase of inner mitochondrial membrane 21 (Timm21)	1.2	McGlinn 2007
Tsr3	TSR3 20S rRNA accumulation (Tsr3)	1.2	Tkatchenko 2006
Anks1	Ankyrin repeat and SAM domain containing 1 (Anks1)	1.18	Tkatchenko 2006
Ddx5	DEAD (Asp-Glu-Ala-Asp) box helicase 5 (Ddx5)	1.18	Tkatchenko 2006
Dennd4b	DENN/MADD domain containing 4B (Dennd4b)	1.18	Tkatchenko 2006
Gdi2	Guanosine diphosphate (GDP) dissociation inhibitor 2 (Gdi2)	1.18	Tkatchenko 2006
Ncam1	Neural cell adhesion molecule 1 (Ncam1)	1.18	Tkatchenko 2006
Papola	Poly (A) polymerase alpha (Papola)	1.18	Tkatchenko 2006
Strc	Stereocilin (Strc)	1.18	Tkatchenko 2006
Kifap3	Kinesin-associated protein 3 (Kifap3)	1.17	Tkatchenko 2006
Smc1a	Structural maintenance of chromosomes 1A (Smc1a)	1.16	Tkatchenko 2006
Ccna2	Cyclin A2 (Ccna2)	1.15	Tkatchenko 2006
Rprd2	Regulation of nuclear pre-mRNA domain containing 2 (Rprd2)	1.13	Tkatchenko 2006
Minos1	Mitochondrial inner membrane organizing system 1 (Minos1)	1.12	Tkatchenko 2006
Camsap1	Calmodulin regulated spectrin-associated protein 1 (Camsap1)	1.11	Tkatchenko 2006
Nucks1	Nuclear casein kinase and cyclin-dependent kinase substrate 1 (Nucks1)	1.11	Tkatchenko 2006
Sec61a1	Sec61 alpha 1 subunit (S. cerevisiae) (Sec61a1)	1.1	Tkatchenko 2006
Snw1	SNW domain containing 1 (Snw1)	1.08	Tkatchenko 2006
Spryd3	SPRY domain containing 3 (Spryd3)	1.08	Tkatchenko 2006
Pcdh9	Protocadherin 9 (Pcdh9)	1.07	Tkatchenko 2006
Rgs9bp	Regulator of G-protein signalling 9 binding protein (Rgs9bp)	1.07	Tkatchenko 2006
E2f4	E2F transcription factor 4 (E2f4)	1.05	Tkatchenko 2006
Iars	Isoleucine-tRNA synthetase (Iars)	1.05	Tkatchenko 2006
Ptprf	Protein tyrosine phosphatase, receptor type, F (Ptprf)	1.05	Tkatchenko 2006
Abcd3	ATP-binding cassette, sub-family D (ALD), member 3 (Abcd3)	1.04	Tkatchenko 2006
Calb1	Calbindin 1 (Calb1)	1.04	Tkatchenko 2006
Lrpprc	Leucine-rich PPR-motif containing (Lrpprc)	1.04	Tkatchenko 2006
Wdr31	WD repeat domain 31 (Wdr31)	1.04	Tkatchenko 2006
Mpeg1	Macrophage expressed gene 1 (Mpeg1)	1.03	Tkatchenko 2006
Scamp1	Secretory carrier membrane protein 1 (Scamp1)	1.03	Tkatchenko 2006
Smn1	Survival motor neuron 1 (Smn1)	1.03	Tkatchenko 2006
Rbm26	RNA binding motif protein 26 (Rbm26)	1.01	Tkatchenko 2006
Zfp91	Zinc finger protein 91 (Zfp91)	-1.04	Tkatchenko 2006
Ccdc104	Coiled-coil domain containing 104 (Ccdc104)	-1.12	Tkatchenko 2006
Zc3h13	Zinc finger CCCH type containing 13 (Zc3h13)	-1.17	Tkatchenko 2006
Map2	Microtubule-associated protein 2 (Map2)	-1.209	McGlinn 2007
Slc16a1	Solute carrier family 16 (monocarboxylic acid transporters), member 1 (Slc16a1)	-1.215	McGlinn 2007
Mprip	Myosin phosphatase Rho interacting protein (Mprip)	-1.23	Tkatchenko 2006
LOC430443	guanylyl cyclase-activating protein 1-like (LOC430443)	-1.234	McGlinn 2007
Pde10a	Phosphodiesterase 10A (Pde10a)	-1.244	McGlinn 2007
Calca	Calcitonin/calcitonin-related polypeptide, alpha (Calca)	-1.263	McGlinn 2007
Nrsn1	Neurensin 1 (Nrsn1)	-1.267	McGlinn 2007
Tmbim6	Transmembrane BAX inhibitor motif containing 6 (Tmbim6)	-1.38	Tkatchenko 2006
Dst	Dystonin (Dst)	-1.46	Tkatchenko 2006
Akap13	A kinase (PRKA) anchor protein 13 (Akap13)	-1.5	Ashby2010
Chrnb2	Cholinergic receptor, nicotinic, beta polypeptide 2 (neuronal) (Chrnb2)	-1.5	Schippert2008
Col8a1	Collagen, type VIII, alpha 1 (Col8a1)	-1.5	Ashby2010
Klhl5	Kelch-like 5 (Klhl5)	-1.5	Ashby2010
Ltbp1	Latent transforming growth factor beta binding protein 1 (Ltbp1)	-1.5	Schippert2008
Mrps36	Mitochondrial ribosomal protein S36 (Mrps36)	-1.5	Schippert2008
Negr1	Neuronal growth regulator 1 (Negr1)	-1.5	Ashby2010
Spen	SPEN homolog, transcriptional regulator (Drosophila) (Spen)	-1.5	Ashby2010
Tdrd7	Tudor domain containing 7 (Tdrd7)	-1.5	Ashby2010
Tulp4	Tubby like protein 4 (Tulp4)	-1.5	Ashby2010
Etv5	Ets variant gene 5 (Etv5)	-1.51	Schippert2008
Prima1	Proline rich membrane anchor 1 (Prima1)	-1.51	Ashby2010
Uts2r	Urotensin 2 receptor (Uts2r)	-1.51	Schippert2008
Fam189a2	Family with sequence similarity 189, member A2 (Fam189a2)	-1.52	Schippert2008
Lama5	Laminin, alpha 5 (Lama5)	-1.52	Schippert2008
Mrps27	Mitochondrial ribosomal protein S27 (Mrps27)	-1.52	Schippert2008
Npnt	Nephronectin (Npnt)	-1.53	Schippert2008
Ddit3	DNA-damage inducible transcript 3 (Ddit3)	-1.54	Schippert2008
Tmem196	Transmembrane protein 196 (Tmem196)	-1.55	Schippert2008
Gaa	Glucosidase, alpha, acid (Gaa)	-1.56	Schippert2008
Baz1a	Bromodomain adjacent to zinc finger domain, 1A (Baz1a)	-1.57	Schippert2008
Kat5	K(lysine) acetyltransferase 5 (Kat5)	-1.57	Schippert2008
Commd10	COMM domain containing 10 (Commd10)	-1.58	Schippert2008
Nlk	Nemo like kinase (Nlk)	-1.58	Tkatchenko 2006
Tcf12	Transcription factor 12 (Tcf12)	-1.58	Ashby2010
Abcc10	ATP-binding cassette, sub-family C (CFTR/MRP), member 10 (Abcc10)	-1.59	Schippert2008
Adh1c	Alcohol dehydrogenase 1C (class I), gamma polypeptide (Adh1c)	-1.59	Ashby2010
Cdc26	Cell division cycle 26 (Cdc26)	-1.59	Schippert2008
Cpq	Carboxypeptidase Q (Cpq)	-1.59	Schippert2008
Fam101b	Family with sequence similarity 101, member B (Fam101b)	-1.59	Schippert2008
Ap3s1	Adaptor-related protein complex 3, sigma 1 subunit (Ap3s1)	-1.6	Ashby2010
Ascl1	Achaete-scute complex homolog 1 (Drosophila) (Ascl1)	-1.6	Ashby2010
Chd7	Chromodomain helicase DNA binding protein 7 (Chd7)	-1.6	Ashby2010
Creb3l3	CAMP responsive element binding protein 3-like 3 (Creb3l3)	-1.6	Ashby2010
Hspa12a	Heat shock protein 12A (Hspa12a)	-1.6	Ashby2010
LOC776458	C-type lectin domain family 2 member D-like (LOC776458)	-1.6	Schippert2008
Slc30a5	Solute carrier family 30 (zinc transporter), member 5 (Slc30a5)	-1.6	Ashby2010
Taok3	TAO kinase 3 (Taok3)	-1.6	Tkatchenko 2006
Tmem2	Transmembrane protein 2 (Tmem2)	-1.6	Ashby2010
Ttc17	Tetratricopeptide repeat domain 17 (Ttc17)	-1.6	Ashby2010
Hlf	Hepatic leukemia factor (Hlf)	-1.61	Ashby2010
LOC101747617	Gallus gallus uncharacterized LOC101747617 (LOC101747617)	-1.61	Schippert2008
LOC426545	ADP-ribosylarginine hydrolase-like (LOC426545)	-1.61	Schippert2008
Gstm2	Glutathione S-transferase, mu 2 (Gstm2)	-1.62	Schippert2008
Acvr1	Activin A receptor, type 1 (Acvr1)	-1.63	Schippert2008
Cbx3	Chromobox 3 (Cbx3)	-1.63	Tkatchenko 2006
Clip4	CAP-GLY domain containing linker protein family, member 4 (Clip4)	-1.63	Schippert2008
Tpgs2	Tubulin polyglutamylase complex subunit 2 (Tpgs2)	-1.64	Schippert2008
Top2b	Topoisomerase (DNA) II beta (Top2b)	-1.64	Tkatchenko 2006
Kdf1	keratinocyte differentiation factor 1 (Kdf1)	-1.65	Schippert2008
Cops7b	COP9 (constitutive photomorphogenic) homolog, subunit 7b (Arabidopsis thaliana) (Cops7b)	-1.66	Schippert2008
Zswim5	Zinc finger SWIM-type containing 5 (Zswim5)	-1.66	Schippert2008
C10orf8	BUP/PIL protein (chromosome 10 open reading frame 8) (C10orf8)	-1.66	Tkatchenko 2006
Podxl	Podocalyxin-like (Podxl)	-1.66	Tkatchenko 2006
Mrpl17	Mitochondrial ribosomal protein L17 (Mrpl17)	-1.67	Schippert2008
Zdhhc21	Zinc finger, DHHC domain containing 21 (Zdhhc21)	-1.67	Schippert2008
Sytl2	Synaptotagmin-like 2 (Sytl2)	-1.68	Schippert2008
Npl	N-acetylneuraminate pyruvate lyase (Npl)	-1.69	Schippert2008
Slc7a3	Solute carrier family 7 (cationic amino acid transporter, y+ system), member 3 (Slc7a3)	-1.69	Schippert2008
Arih1	Ariadne ubiquitin-conjugating enzyme E2 binding protein homolog 1 (Drosophila) (Arih1)	-1.7	Ashby2010
Clta	Clathrin, light polypeptide (Lca) (Clta)	-1.7	Ashby2010
Cul3	Cullin 3 (Cul3)	-1.7	Ashby2010
Dbr1	Debranching enzyme homolog 1 (S. cerevisiae) (Dbr1)	-1.7	Ashby2010
Dido1	Death inducer-obliterator 1 (Dido1)	-1.7	Ashby2010
Idh3a	Isocitrate dehydrogenase 3 (NAD+) alpha (Idh3a)	-1.7	Tkatchenko 2006
Mapk9	Mitogen-activated protein kinase 9 (Mapk9)	-1.7	Ashby2010
Mov10l1	Moloney leukemia virus 10-like 1 (Mov10l1)	-1.7	Ashby2010
Myeov2	Myeloma overexpressed 2 (Myeov2)	-1.7	Schippert2008
Nxt2	Nuclear transport factor 2-like export factor 2 (Nxt2)	-1.7	Ashby2010
Rictor	RPTOR independent companion of MTOR, complex 2 (Rictor)	-1.7	Ashby2010
Slc45a4	Solute carrier family 45, member 4 (Slc45a4)	-1.7	Ashby2010
Tmem215	Transmembrane protein 215 (Tmem215)	-1.7	Ashby2010
Rnaseh2b	Ribonuclease H2, subunit B (Rnaseh2b)	-1.71	Schippert2008
Polr3b	Polymerase (RNA) III (DNA directed) polypeptide B (Polr3b)	-1.72	Ashby2010
Tp53i3	Tumor protein p53 inducible protein 3 (Tp53i3)	-1.73	Schippert2008
Map2k3	Mitogen-activated protein kinase kinase 3 (Map2k3)	-1.76	Schippert2008
Wnk1	WNK lysine deficient protein kinase 1 (Wnk1)	-1.76	Tkatchenko 2006
Gchfr	GTP cyclohydrolase I feedback regulator (Gchfr)	-1.79	Schippert2008
Ap2m1	Adaptor-related protein complex 2, mu 1 subunit (Ap2m1)	-1.8	Ashby2010
Ccdc73	Coiled-coil domain containing 73 (Ccdc73)	-1.8	Ashby2010
Cep76	Centrosomal protein 76 (Cep76)	-1.8	Ashby2010
Lrrc8c	Leucine rich repeat containing 8 family, member C (Lrrc8c)	-1.8	Ashby2010
Man1c1	Mannosidase, alpha, class 1C, member 1 (Man1c1)	-1.8	Ashby2010
Pgpep1l	Pyroglutamyl-peptidase I-like (Pgpep1l)	-1.8	Ashby2010
Raf1	V-raf-leukemia viral oncogene 1 (Raf1)	-1.8	Ashby2010
Senp5	SUMO/sentrin specific peptidase 5 (Senp5)	-1.8	Ashby2010
Nans	N-acetylneuraminic acid synthase (sialic acid synthase) (Nans)	-1.82	Schippert2008
Rbfox2	RNA binding protein, fox-1 homolog (C. elegans) 2 (Rbfox2)	-1.84	Ashby2010
Tfap2e	Transcription factor AP-2, epsilon (Tfap2e)	-1.84	Schippert2008
Pald1	Phosphatase domain containing, paladin 1 (Pald1)	-1.85	Schippert2008
Serbp1	Serpine1 mRNA binding protein 1 (Serbp1)	-1.85	Tkatchenko 2006
Cdkl2	Cyclin-dependent kinase-like 2 (CDC2-related kinase) (Cdkl2)	-1.86	Ashby2010
St14	Suppression of tumorigenicity 14 (colon carcinoma) (St14)	-1.86	Schippert2008
AY680579	Macaca mulatta cDNA sl1_l15_t7_461	-1.87	Tkatchenko 2006
Rims2	Regulating synaptic membrane exocytosis 2 (Rims2)	-1.87	Ashby2010
Ubap2	Ubiquitin-associated protein 2 (Ubap2)	-1.87	Schippert2008
Bmp7	Bone morphogenetic protein 7 (Bmp7)	-1.9	Ashby2010
Rbm5	RNA binding motif protein 5 (Rbm5)	-1.9	Ashby2010
Ctgf	Connective tissue growth factor (Ctgf)	-1.962	McGlinn 2007
Atp9b	ATPase, class II, type 9B (Atp9b)	-2	Ashby2010
Dmxl2	Dmx-like 2 (Dmxl2)	-2	Ashby2010
Nos1	Nitric oxide synthase 1, neuronal (Nos1)	-2	Ashby2010
Rab11a	RAB11a, member RAS oncogene family (Rab11a)	-2	Ashby2010
Msx2	Homeobox, msh-like 2 (Msx2)	-2.01	Ashby2010
Reep6	Receptor accessory protein 6 (Reep6)	-2.03	Schippert2008
AY680578	Macaca mulatta cDNA sl1_h02_t7_455, identical to Homo sapiens clone pDJ181p7 from the Prader-Willi/Angelman Syndrome region	-2.05	Tkatchenko 2006
Mocs2	Molybdenum cofactor synthesis 2 (Mocs2)	-2.09	McGlinn 2007; Schippert2008
Gria3	Glutamate receptor, ionotropic, AMPA3 (alpha 3) (Gria3)	-2.1	Ashby2010
Nrde2	Nrde-2 necessary for RNA interference, domain containing (Nrde2)	-2.1	Ashby2010
Bmp2	Bone morphogenetic protein 2 (Bmp2)	-2.181	McGlinn 2007
Cnot6	CCR4-NOT transcription complex, subunit 6 (Cnot6)	-2.2	Ashby2010
Kctd12	Potassium channel tetramerisation domain containing 12 (Kctd12)	-2.2	Ashby2010
Dhx40	DEAH (Asp-Glu-Ala-His) box polypeptide 40 (Dhx40)	-2.24	Tkatchenko 2006
Zdhhc14	Zinc finger, DHHC-type containing 14 (Zdhhc14)	-2.28	Ashby2010
Ppip5k2	Diphosphoinositol pentakisphosphate kinase 2 (Ppip5k2)	-2.3	Ashby2010
Focad	Focadhesin (Focad)	-2.4	Ashby2010
Ldlrap1	Low density lipoprotein receptor adaptor protein 1 (Ldlrap1)	-2.43	Ashby2010
Gnat2	Guanine nucleotide binding protein, alpha transducing 2 (Gnat2)	-2.49	Schippert2008
Brwd3	Bromodomain and WD repeat domain containing 3 (Brwd3)	-2.5	Ashby2010
Uts2d	Urotensin 2 domain containing (Uts2d)	-2.5	McGlinn 2007; Schippert2008
Dusp4	Dual specificity phosphatase 4 (Dusp4)	-2.51	McGlinn 2007; Schippert2008; Ashby2010
Acad8	Acyl-Coenzyme A dehydrogenase family, member 8 (Acad8)	-2.55	Tkatchenko 2006
Prkar1a	Protein kinase, cAMP-dependent, regulatory, type I, alpha (Prkar1a)	-2.55	Tkatchenko 2006
Hspa8	Heat shock protein 8 (Hspa8)	-2.598	Rada 2009; Ashby2010
Grhl3	Grainyhead-like 3 (Drosophila) (Grhl3)	-2.64	Schippert2008
Ptpn22	Protein tyrosine phosphatase, non-receptor type 22 (lymphoid) (Ptpn22)	-2.665	Rada 2009
Atp11b	ATPase, Class VI, type 11B (Atp11b)	-2.69	Tkatchenko 2006
Egr1	Early growth response 1 (Egr1)	-2.7	Schippert2008; Ashby2010
Dcn	Decorin (Dcn)	-2.868	Rada 2009
Rplp0	Ribosomal protein, large, P0 (Rplp0)	-3.029	Rada 2009
Rpl10	Ribosomal protein L10 (Rpl10)	-3.056	Rada 2009
Dct	Dopachrome tautomerase (Dct)	-3.22	Schippert2008
Cox11	Cytochrome c oxidase assembly protein 11 (Cox11)	-3.37	Tkatchenko 2006; McGlinn 2007
Olfm4	Olfactomedin 4 (Olfm4)	-3.5	Ashby2010
Zeb2	Zinc finger E-box binding homeobox 2 (Zeb2)	-3.505	Rada 2009
Cyp26a1	Cytochrome P450, family 26, subfamily a, polypeptide 1 (Cyp26a1)	-3.61	Ashby2010
Lcn8	Lipocalin 8 (Lcn8)	-3.663	Rada 2009
Cd180	CD180 antigen (Cd180)	-3.9	Ashby2010
LOC425969	Gallus gallus loricrin-like (LOC425969)	-3.9	Ashby2010
Ube2n	Ubiquitin-conjugating enzyme E2N (Ube2n)	-5.71	Ashby2010
Cd226	CD226 antigen (Cd226)	-7.7	Schippert2008
Mocos	Molybdenum cofactor sulfurase (Mocos)	-8.8	Ashby2010
