# Supplementary material for: Large-Scale microRNA Expression Profiling Identifies Putative Retinal miRNA-mRNA Signaling Pathways Underlying Form-Deprivation Myopia in Mice
Source: PLoS One. 2016 Sep 13;11(9):e0162541. doi: 10.1371/journal.pone.0162541 (PMC5021328; doi:10.1371/journal.pone.0162541)
Supplement: S4 Table — (XLSX) [file pone.0162541.s014.xlsx]

## Sheet: Sheet0
Table S4 Top gene ontology categories associated with 21 miRNAs differentially expressed in the mouse form-deprivation myopia
Categories	Diseases or Functions Annotation	P-Value	Activation z-score	Molecules	# Molecules
Nervous System Development and Function, Tissue Morphology	quantity of neurons	0.000108	2.039	ANGPT2,ASCL1,BCL2,DCLK1,GFRA1,HTR7,LFNG,MAP1B,NLGN1,NOS1,PTPRF,RIMS2	12
Tissue Morphology	quantity of cells	8.17e-05	1.394	ADD3,ANGPT2,ASCL1,ATG7,BCL2,CCNA2,CTGF,DCLK1,E2F4,EDNRB,FUT4,GFRA1,HTR7,LFNG,MAP1B,MAPK9,NFYA,NLGN1,NOS1,NOTCH2,PARP1,PRKCE,PTPRF,RICTOR,RIMS2,SEPP1,SLC30A5,STAT1,SWAP70,TCF12,ZAK	31
Cellular Assembly and Organization, Cellular Function and Maintenance, Tissue Development	formation of microtubules	0.000145	1.36	CAMSAP1,DCX,MAP1B,MAP2,PRKCE	5
Cellular Movement, Nervous System Development and Function	migration of neurons	2.24e-06	1.33	ANGPT2,ASCL1,DCLK1,DCX,DDIT4,EDNRB,GFRA1,MAP1B,MAP2,NOS1,RBFOX2	11
Cell Death and Survival	cell viability	0.00113	1.222	ANGPT2,ATG7,BCL2,CCNA2,CTGF,CUL3,E2F4,GFRA1,HLF,MAPK9,MCFD2,NOTCH2,NUP210,PARP1,PPP2R3A,PRKAR1A,PRKCE,PTPRF,RAB11A,RICTOR,STAT1,TAOK3	22
Cellular Assembly and Organization, Cellular Development, Cellular Growth and Proliferation, Nervous System Development and Function, Tissue Development	growth of axons	0.000721	1.103	BCL2,DCLK1,DCX,GFRA1,MAP1B,RAB11A	6
Cellular Assembly and Organization	development of cytoplasm	6.65e-05	1.074	ARHGEF12,ATG7,CAMSAP1,CTGF,CUL3,DCX,MAP1B,MAP2,MPRIP,MYLK,PRKCE,RAB22A,RICTOR	13
Cell Death and Survival	cell survival	0.000552	0.925	ANGPT2,ATG7,BCL2,CCNA2,CTGF,CUL3,E2F4,ETV5,GFRA1,HLF,MAPK9,MCFD2,NOTCH2,NUP210,PARP1,PPP2R3A,PRKAR1A,PRKCE,PTPRF,RAB11A,RICTOR,SMC1A,STAT1,TAOK3	24
Cellular Assembly and Organization, Tissue Development	formation of filaments	0.000242	0.85	ARHGEF12,CAMSAP1,CTGF,CUL3,DCX,MAP1B,MAP2,MPRIP,MYLK,PRKCE,RICTOR	11
Cell Signaling, Molecular Transport, Small Molecule Biochemistry	release of nitric oxide	0.00216	0.849	ANGPT2,EDNRB,MAPK9,NOS1	4
Cellular Growth and Proliferation, Tissue Development	generation of cells	0.000789	0.805	ASCL1,LFNG,NOS1,NOTCH2,PARP1,STAT1,TCF12,ZEB2	8
Gene Expression	transcription	0.000249	0.754	AEBP2,ASCL1,BCL2,CCNA2,CNOT2,CSRNP3,CTGF,CUL3,DCLK1,DCX,DUSP4,E2F4,EDNRB,ETV5,HGS,HLF,LBH,MAPK9,MORF4L2,NFYA,NOS1,NOTCH2,PARP1,PRKAR1A,PRKCE,RALGAPA1,RBFOX2,RIMS2,STAT1,TCF12,TOX3,WDR77	32
Cell Morphology, Cellular Assembly and Organization, Cellular Development, Cellular Growth and Proliferation, Nervous System Development and Function, Tissue Development	outgrowth of neurites	1.83e-05	0.735	BCL2,DCX,DOK6,ETV5,GFRA1,MAP1B,MAP2,MPRIP,NLGN1,PTPRF,RAB11A,RAB22A,SPTBN1	13
Cellular Movement	migration of cells	8.2e-07	0.688	ANGPT2,ANKRD28,ANKS1A,ARHGEF12,ASCL1,BCL2,CCNA2,CHST10,COMMD5,CTGF,DCLK1,DCX,DDIT4,DUSP4,EDNRB,ETV5,FUT4,GFRA1,HTR7,MAP1B,MAP2,MAPK9,MYLK,NOS1,NOTCH2,OLFM4,PARP1,PRKAR1A,PRKCE,PTPRF,RBFOX2,RICTOR,STAT1,SWAP70,TCF12,TPM3,ZEB2	37
Cellular Development	differentiation of nervous system	0.00197	0.64	ASCL1,BCL2,DDIT4,ETV5,GFRA1,HTR7,MAP1B,NLGN1,NOS1,RICTOR,TCF12	11
Gene Expression	transcription of RNA	0.000365	0.623	AEBP2,ASCL1,BCL2,CCNA2,CNOT2,CSRNP3,CTGF,CUL3,DCLK1,DCX,DUSP4,E2F4,EDNRB,ETV5,HLF,LBH,MAPK9,MORF4L2,NFYA,NOS1,NOTCH2,PARP1,PRKAR1A,PRKCE,RALGAPA1,RBFOX2,STAT1,TCF12,TOX3,WDR77	30
Gene Expression	transcription of DNA	0.00217	0.619	AEBP2,ASCL1,CCNA2,CNOT2,CSRNP3,CUL3,E2F4,EDNRB,ETV5,HLF,LBH,MAPK9,MORF4L2,NFYA,NOS1,NOTCH2,PARP1,PRKAR1A,RALGAPA1,RBFOX2,STAT1,TCF12,TOX3,WDR77	24
Cellular Assembly and Organization, Cellular Development, Cellular Growth and Proliferation, Nervous System Development and Function, Tissue Development	growth of neurites	8.51e-07	0.541	BCL2,DCLK1,DCX,DOK6,ETV5,GFRA1,MAP1B,MAP2,MAPK9,MPRIP,NLGN1,NOS1,PTPRF,RAB11A,RAB22A,SPTBN1	16
Cellular Growth and Proliferation	outgrowth of cells	8.53e-06	0.421	BCL2,DCX,DOK6,ETV5,GFRA1,MAP1B,MAP2,MPRIP,NLGN1,PTPRF,RAB11A,RAB22A,SPTBN1,TCF12	14
Cell Morphology, Cellular Assembly and Organization, Cellular Development, Cellular Function and Maintenance, Nervous System Development and Function, Tissue Development	neuritogenesis	1.03e-06	0.406	ASCL1,ATG7,BCL2,CAMSAP1,DCLK1,DCX,GFRA1,MAP1B,MAP2,MAPK9,NLGN1,NOS1,PRKCE,PTPRF,RAB11A,RBFOX2,RNF165,SPTBN1	18
Cellular Assembly and Organization, Cellular Function and Maintenance	microtubule dynamics	1.48e-06	0.351	AKAP12,ANGPT2,ASCL1,ATG7,BCL2,CAMSAP1,CHMP1B,CTGF,DCLK1,DCX,E2F4,GFRA1,HTR7,MAP1B,MAP2,MAPK9,MPRIP,NLGN1,NOS1,PRKCE,PTPRF,RAB11A,RBFOX2,RNF165,SPTBN1,SWAP70,TPM3	27
Nervous System Development and Function	sensory system development	0.00587	0.343	ASCL1,GFRA1,LFNG,MAPK9	4
Cellular Development, Cellular Growth and Proliferation, Nervous System Development and Function, Tissue Development	proliferation of neuronal cells	9.93e-07	0.331	ASCL1,BCL2,DCLK1,DCX,DOK6,ETV5,GFRA1,MAP1B,MAP2,MAPK9,MPRIP,NEGR1,NLGN1,NOS1,PTPRF,RAB11A,RAB22A,SPTBN1	18
Gene Expression	expression of RNA	0.000199	0.265	AEBP2,ASCL1,BCL2,CCNA2,CNOT2,CSRNP3,CTGF,CUL3,DCLK1,DCX,DUSP4,E2F4,EDNRB,ETV5,HGS,HLF,LBH,MAPK9,MORF4L2,MRPL17,NFYA,NOS1,NOTCH2,PARP1,PRKAR1A,PRKCE,RALGAPA1,RBFOX2,RIMS2,STAT1,SYNCRIP,TCF12,TOX3,WDR77	34
Cellular Assembly and Organization, Cellular Function and Maintenance	organization of cytoskeleton	1.21e-07	0.243	AKAP12,ANGPT2,ASCL1,ATG7,BCL2,BRWD3,CAMSAP1,CHMP1B,CTGF,DCLK1,DCX,E2F4,FAM101B,GFRA1,HTR7,MAP1B,MAP2,MAPK9,MPRIP,NLGN1,NOS1,PRKCE,PTPRF,RAB11A,RBFOX2,RICTOR,RNF165,SMC1A,SPTBN1,SWAP70,TPM3,ZAK	32
Cell Morphology, Cellular Assembly and Organization, Cellular Function and Maintenance	formation of cellular protrusions	8.27e-08	0.191	AKAP12,ASCL1,ATG7,BCL2,CAMSAP1,CTGF,DCLK1,DCX,E2F4,GFRA1,HTR7,MAP1B,MAP2,MAPK9,MPRIP,NLGN1,NOS1,PRKCE,PTPRF,RAB11A,RBFOX2,RNF165,SPTBN1,SWAP70,TPM3	25
Cellular Movement	cell movement	1.96e-06	0.191	AKAP12,ANGPT2,ANKRD28,ANKS1A,ARHGEF12,ASCL1,BCL2,CCNA2,CHST10,COMMD5,CTGF,DCLK1,DCX,DDIT4,DUSP4,EDNRB,ETV5,FUT4,GFRA1,HTR7,MAP1B,MAP2,MAPK9,MYLK,NOS1,NOTCH2,OLFM4,PARP1,PRKAR1A,PRKCE,PTPRF,RBFOX2,RICTOR,STAT1,SWAP70,TCF12,TPM3,WNK1,ZEB2	39
Cellular Development, Nervous System Development and Function, Tissue Development	differentiation of neurons	0.00145	0.172	ASCL1,BCL2,DDIT4,ETV5,GFRA1,HTR7,MAP1B,NLGN1,NOS1,TCF12	10
Cellular Growth and Proliferation	proliferation of cells	8.21e-08	0.151	AKAP12,ANGPT2,ARHGEF12,ASCL1,ATG7,BCL2,CCNA2,CNOT2,CNOT6,COMMD5,CTGF,CUL3,DCLK1,DCX,DDIT4,DOK6,DUSP4,E2F4,EBNA1BP2,EDNRB,ETV5,FUT4,GABARAPL1,GFRA1,HGS,INSIG1,MAP1B,MAP2,MAPK9,MCFD2,MCM4,MPRIP,MYLK,NAIF1,NEGR1,NFYA,NLGN1,NOS1,NOTCH2,NRK,PARP1,PRKAR1A,PRKCE,PTPRF,RAB11A,RAB22A,RBFOX2,RICTOR,SLC30A5,SMC1A,SPTBN1,STAT1,SWAP70,TCF12,TMEM2,TPM3,WDR77,WNK1,ZC3H13,ZEB2	60
Cell Death and Survival	neuronal cell death	0.00141	-0.211	ASCL1,ATG7,BCL2,CTGF,E2F4,GCLM,GFRA1,MAP1B,MAPK9,NOS1,PARP1,PTPRF,STAT1,TOX3	14
Cell Morphology, Cellular Function and Maintenance, Nervous System Development and Function, Tissue Morphology	length of neurites	0.00119	-0.52	DCX,HTR7,MAP2,RICTOR	4
Cellular Growth and Proliferation, Tissue Development	proliferation of connective tissue cells	0.00101	-0.567	AKAP12,ARHGEF12,BCL2,CCNA2,CTGF,EDNRB,HGS,MAPK9,NFYA,NOTCH2,PTPRF,STAT1,TPM3	13
Connective Tissue Development and Function, Tissue Morphology	quantity of connective tissue cells	0.000321	-0.575	ANGPT2,ATG7,CTGF,NFYA,NOS1,NOTCH2,SLC30A5,STAT1	8
